# Supplementary material for: Unintentional Activation of Translation Equivalents in Bilinguals Leads to Attention Capture in a Cross-Modal Visual Task
Source: PLoS One. 2015 Mar 16;10(3):e0120131. doi: 10.1371/journal.pone.0120131 (PMC4361716; doi:10.1371/journal.pone.0120131)
Supplement: S1 Dataset — (XLSX) [file pone.0120131.s004.xlsx]

## Sheet: High Proficient Bilinguals
High proficient		saccade latency				errors
	TE cohort competitor condition	REFERENT	CONTROL		TE cohort competitor condition	REFERENT	CONTROL
subject1	651.068	566.855	579.368		5	5	6
subject2	497.35	488.57	530.186		18	21	17
subject3	546.482	600.965	503.314		24	22	27
subject4	541.605	537.578	551.608		10	14	16
subject5	569.318	577.222	569.658		6	13	8
subject6	431.276	482.576	466.642		22	35	27
subject7	501.362	513.94	490.875		11	9	7
subject8	623.527	583.645	590.218		8	10	8
subject9	673.037	574.318	527.086		11	20	16
subject10	500.066	595.912	551.861		20	25	21
subject11	498.291	562.17	545.607		17	17	19
subject12	569.882	607.442	567.281		17	19	21
subject13	629.154	626.135	636.982		10	10	12
subject14	595.897	593.589	593.796		4	9	8
subject15	505.413	495.653	451.395		16	23	17
subject16	451.323	459.443	395.963		26	17	23
subject17	742.399	744.824	762.752		10	14	14
subject18	599.687	555.524	537.222		15	19	20
subject19	613.186	580.012	596.8		23	29	24
subject20	476.58	519.734	483.914		6	8	6
subject21	567.915	568.936	538.723		5	11	14
subject22	562.945	642.871	515.899		2	5	5
subject23	430.503	475.724	461.225		19	28	18
subject24	524.15	562.891	519.205		24	22	21
subject25	579.836	573.201	534.074		14	9	9
subject26	719.131	724.435	677.893		5	6	3
	561.592	569.776	545.367		13.3846	16.1538	14.8846
sd	81.588	67.7629	74.2489		7.20043	8.00846	7.11239
se	16.0007	13.2894	14.5614		1.41212	1.57059	1.39486

## Sheet: Low proficient Bilinguals
Low proficient			saccade latency				errors
		TE cohort competitor condition	REFERENT	CONTROL		TE cohort competitor condition	REFERENT	CONTROL
subject 1		616.247	613.738	574.977		13	18	15
subject 2		615.092	639.352	610.668		21	23	12
subject 3		561.555	628.988	570.857		18	16	22
subject 4		653.177	458.913	436.222		27	27	30
subject 5		543.493	566.103	498.187		4	13	14
subject 6		540.157	483.507	496.168		15	14	14
subject 7		486.997	470.138	509.286		17	20	16
subject 8		354.018	377.031	351.526		27	30	29
subject 9		766.031	767.138	784.932		2	4	6
subject 10		377.553	367.554	327.505		25	38	24
subject 11		629.389	645.238	633.976		10	15	11
subject 12		691.565	667.431	670.336		4	4	9
subject 13		455.333	524.479	447.028		3	8	8
subject 14		512.85	424.704	503.969		28	32	28
subject 15		655.291	527.935	599.246		12	15	17
subject 16		354.548	400.961	324.896		27	35	29
subject 17		456.414	463.489	431.292		27	24	25
subject 18		455.549	530.605	521.633		20	21	18
subject 19		568.871	550.362	543.617		4	4	6
subject 20		404.842	375.438	356.97		25	27	22
subject 21		627.278	646.842	598.038		10	9	13
subject 22		647.077	656.138	633.873		9	7	8
subject 23		476.63	384.209	465.618		24	27	30
subject 24		511.725	545.124	509.594		5	9	11
subject 25		522.208	518.072	493.481		4	7	9
subject 26		627.358	635.236	650.269		2	5	5
	avg	542.74	533.412	520.929		14.7308	17.3846	16.5769
	sd	107.896	109.091	112.771		9.51444	10.3153	8.29059
